# Supplementary material for: Hierarchical Ta-Doped TiO2 Nanorod Arrays with Improved Charge Separation for Photoelectrochemical Water Oxidation under FTO Side Illumination
Source: Nanomaterials (Basel). 2018 Nov 28;8(12):983. doi: 10.3390/nano8120983 (PMC6316417; doi:10.3390/nano8120983)
Supplement: Supplementary file 1 [file nanomaterials-08-00983-s001.zip]

Archive with 3 entries (2 files):
- nanomaterials-382548-SI/
- nanomaterials-382548-SI/nanomaterials-382548-for published-supplementary.docx
- nanomaterials-382548-SI/nanomaterials-382548-for published-Supporting Video.mp4
